# Supplementary material for: A Rare Case of RNRVAS Termination and Re‐Initiation Visualized on a 12‐Lead ECG
Source: J Arrhythm. 2026 Jan 5;42(1):e70270. doi: 10.1002/joa3.70270 (PMC12771595; doi:10.1002/joa3.70270)
Supplement: Supplementary file 1 — Figure S1: joa370270‐sup‐0001‐FigureS1.zip. [file JOA3-42-e70270-s001.zip]

Archive with 2 entries (2 files):
- joa370270-sup-0001-Supinfo1@Supplemental figure.tif
- joa370270-sup-0002-Supinfo2@Supplementary file  Figure Legend .docx
